# Supplementary material for: An Antimicrobial Peptide Induces FIG1-Dependent Cell Death During Cell Cycle Arrest in Yeast
Source: Front Microbiol. 2018 Jun 14;9:1240. doi: 10.3389/fmicb.2018.01240 (PMC6010521; doi:10.3389/fmicb.2018.01240)
Supplement: Supplementary file 2 [file Data_Sheet_2.ZIP]

Archive with 69 entries (54 files):
- Original composite images/
- Original composite images/.DS_Store
- __MACOSX/
- __MACOSX/Original composite images/
- __MACOSX/Original composite images/._.DS_Store
- Original composite images/Figure2/
- Original composite images/Figure2/IP-0.png
- Original composite images/Figure2/IP-120.png
- Original composite images/Figure2/C-0 min.png
- Original composite images/Figure2/C-120 min.png
- Original composite images/FigureS2/
- Original composite images/FigureS2/B) Dead Cell.png
- Original composite images/FigureS2/A) Live Cell.png
- __MACOSX/Original composite images/FigureS2/
- __MACOSX/Original composite images/FigureS2/._A) Live Cell.png
- Original composite images/FigureS5/
- Original composite images/FigureS5/C) PI-1-CO-NH2.tif
- __MACOSX/Original composite images/FigureS5/
- __MACOSX/Original composite images/FigureS5/._C) PI-1-CO-NH2.tif
- Original composite images/FigureS5/A) ≡¥¢╝-pheromone.tif
- __MACOSX/Original composite images/FigureS5/._A) ≡¥¢╝-pheromone.tif
- Original composite images/FigureS5/B) PI-1.tif
- __MACOSX/Original composite images/FigureS5/._B) PI-1.tif
- Original composite images/Figure8/
- Original composite images/Figure8/.DS_Store
- __MACOSX/Original composite images/Figure8/
- __MACOSX/Original composite images/Figure8/._.DS_Store
- Original composite images/Figure8/CDC28-as1+1-NM-PP1.png
- Original composite images/Figure8/CDC28-as1+IP-1.png
- Original composite images/Figure8/CDC28-as1+1-NM-PP1+IP-1-CO-NH2.png
- Original composite images/Figure8/CDC28-as1.png
- Original composite images/Figure1/
- Original composite images/Figure1/Live 4.png
- Original composite images/Figure1/Dead 77.png
- Original composite images/Figure1/AUC Mat-╬▒hog1╬öKanMX.jpeg
- __MACOSX/Original composite images/Figure1/
- __MACOSX/Original composite images/Figure1/._AUC Mat-╬▒hog1╬öKanMX.jpeg
- Original composite images/Figure1/Dead 1327.png
- Original composite images/Figure1/MatA-Live Control.png
- Original composite images/Figure1/Mat-╬▒hog1╬öKanMX live control.png
- __MACOSX/Original composite images/Figure1/._Mat-╬▒hog1╬öKanMX live control.png
- Original composite images/Figure1/Live 2668.png
- Original composite images/Figure1/Mat-╬▒hog1╬öKanMX-Peptido Iztli-1.png
- Original composite images/Figure1/Dead 608.png
- Original composite images/Figure1/Live 2700.png
- Original composite images/Figure1/Mat-╬▒hog1╬öKanMX Dead control.png
- Original composite images/Figure1/MatA-Dead control.png
- Original composite images/Figure1/MatA-IP.png
- Original composite images/Figure6/
- Original composite images/Figure6/Cell Cycle Control.png
- __MACOSX/Original composite images/Figure6/
- __MACOSX/Original composite images/Figure6/._Cell Cycle Control.png
- Original composite images/Figure6/Viability Nocodazole+TBT+IP-1.png
- Original composite images/Figure6/.DS_Store
- __MACOSX/Original composite images/Figure6/._.DS_Store
- Original composite images/Figure6/Viability Control.png
- Original composite images/Figure6/Cell Cycle Nocodazole+TBT+Without PI-1.png
- __MACOSX/Original composite images/Figure6/._Cell Cycle Nocodazole+TBT+Without PI-1.png
- Original composite images/Figure6/Cell Cycle Nocodazole+TBT.png
- Original composite images/Figure6/Cell Cycle Nocodazole+TBT+IP1.png
- Original composite images/Figure6/Cell Cycle Nocodazole.png
- Original composite images/Figure6/Viavility Nocodazole+TBT+Without IP-1.png
- Original composite images/Figure6/Viability Nocodazole+TBT.png
- Original composite images/Figure6/Cell Cycle Nocodazole+TBT+IP-1-CO-NH2.png
- Original composite images/Figure6/Viavility Nocodazole+TBT+IP-1-CO-NH2.png
- Original composite images/Figure6/Viability Nocodazol.png
- Original composite images/FigureS8/
- Original composite images/FigureS8/Control HOD.png
- Original composite images/FigureS8/NaCl HOG.png
